# Supplementary material for: Eye Movement Patterns as Robust Biomarkers for Schizophrenia Identification Using a Novel Data Transformation Approach
Source: J Eye Mov Res. 2026 May 11;19(3):51. doi: 10.3390/jemr19030051 (PMC13214958; doi:10.3390/jemr19030051)
Supplement: Supplementary file 1 [file jemr-19-00051-s001.zip]

Archive with 1 entries (1 files):
- jemr-4249030-supplementary.pdf
